# Supplementary material for: Age and Sex Modulate SARS-CoV-2 Viral Load Kinetics: A Longitudinal Analysis of 1735 Subjects
Source: J Pers Med. 2021 Sep 2;11(9):882. doi: 10.3390/jpm11090882 (PMC8470027; doi:10.3390/jpm11090882)
Supplement: Supplementary file 1 [file jpm-11-00882-s001.zip]

Archive with 1 entries (1 files):
- jpm-1352166-supplementary.pdf
